# Supplementary material for: Quali–Quantitative Fingerprinting of the Fruit Extract of Uapaca bojeri Bail. (Euphorbiaceae) and Its Antioxidant, Analgesic, Anti-Inflammatory, and Antihyperglycemic Effects: An Example of Biodiversity Conservation and Sustainable Use of Natural Resources in Madagascar
Source: Plants (Basel). 2023 Jan 19;12(3):475. doi: 10.3390/plants12030475 (PMC9921778; doi:10.3390/plants12030475)
Supplement: Supplementary file 1 [file plants-12-00475-s001.zip]

Archive with 1 entries (1 files):
- plants-2086800-supplementary.pdf
